# Supplementary material for: Stimulation of the Defense Mechanisms of Potatoes to a Late Blight Causative Agent When Treated with Bacillus subtilis Bacteria and Chitosan Composites with Hydroxycinnamic Acids
Source: Microorganisms. 2023 Aug 2;11(8):1993. doi: 10.3390/microorganisms11081993 (PMC10458051; doi:10.3390/microorganisms11081993)
Supplement: Supplementary file 1 [file microorganisms-11-01993-s001.zip]

Archive with 1 entries (1 files):
- microorganisms-2505841-supplementary.pdf
